# Supplementary material for: Multi-Group Regularized Gaussian Variational Estimation: Fast Detection of DIF
Source: Psychometrika. 2025 Jan 3;90(1):2–23. doi: 10.1017/psy.2024.15 (PMC12478606; doi:10.1017/psy.2024.15)
Supplement: Lyu et al. supplementary material [file S0033312324000152sup001.zip]

Archive with 2 entries (2 files):
- GVEM_DIF_supplement.pdf
- supplementary.tex
