# Supplementary material for: Multi-Group Regularized Gaussian Variational Estimation: Fast Detection of DIF
Source: Psychometrika. 2025 Jan 3;90(1):2–23. doi: 10.1017/psy.2024.15 (PMC12478606; doi:10.1017/psy.2024.15)
Supplement: Lyu et al. supplementary material [file S0033312324000152sup001.zip › supplementary.tex]

\documentclass[12pt]{article}
\usepackage[style=apa]{biblatex}
\addbibresource{reference.bib}
\usepackage{lmodern}
\usepackage{multirow}
\usepackage{multicol}
\usepackage{float}
\usepackage{graphicx}
\usepackage{amsmath}
\usepackage{amsfonts}
\usepackage{amssymb}
\usepackage{mathtools}
\mathtoolsset{showonlyrefs}
\usepackage{array}
\usepackage{graphicx,color}
%\usepackage[ignoreall]{geometry}
\usepackage{setspace}
\usepackage{graphicx}
\graphicspath{{images/}}
\usepackage{algorithm,algorithmic}
\usepackage[font=small,labelfont=bf]{caption} % Required for specifying captions to tables and figures
\usepackage{appendix}
\usepackage{blkarray}
\usepackage[margin=1in]{geometry}
\usepackage{bm}

\newcommand{\new}[1]{{\color{red}#1}}

\bmdefine{\aalpha}{\alpha}
\bmdefine{\RR}{R}
\bmdefine{\XX}{X}
\bmdefine{\II}{I}
\bmdefine{\LL}{L}
\bmdefine{\zz}{z}
\bmdefine{\xx}{x}
\bmdefine{\YY}{Y}
\bmdefine{\yy}{y}
\bmdefine{\PP}{P}
\bmdefine{\pp}{p}
\bmdefine{\qq}{q}
\bmdefine{\ee}{e}
\bmdefine{\ba}{a}
\bmdefine{\hh}{h}
\bmdefine{\dd}{d}
\bmdefine{\bb}{b}
\bmdefine{\uu}{u}
\bmdefine{\vv}{v}
\bmdefine{\bmm}{m}
\bmdefine{\aaa}{\alpha}
\bmdefine{\bbb}{\beta}
\bmdefine{\rrr}{\gamma}
\bmdefine{\ttt}{\theta}
\bmdefine{\TTT}{\Theta}
\bmdefine{\uuu}{\mu}
\bmdefine{\sss}{\Sigma}
\bmdefine{\ddd}{\Delta}
\bmdefine{\eee}{\eta}
\bmdefine{\lll}{\Lambda}
\bmdefine{\0}{0}
\bmdefine{\1}{1}

\DeclareMathAlphabet{\mathbbm}{U}{bbold}{m}{n}
\newcommand*\iii{\mathbbm{1}}

\DeclareMathOperator\diag{diag}
\newcommand*\trans[1][]{^{\textsf{\ensuremath{#1}T}}}
\newcommand*\D{\textup{d}}
\newcommand*\R{\mathbb{R}}
\newcommand*\E{\mathbb{E}}
\newcommand*\e{\textup{e}}
%\newcommand*\P{\mathbb{P}}
\newcommand*\soft{\mathcal{S}}
\newcommand*\normal{\mathcal{N}}
\newcommand*\uniform{\mathcal{U}}

\newcommand\red[1]{\textcolor{red}{#1}}
\newcommand\blue[1]{\textcolor{blue}{#1}}

\newtheorem{theorem}{Theorem}
\newtheorem{acknowledgement}{Acknowledgement}
\newtheorem{axiom}{Axiom}
\newtheorem{case}{Case}
\newtheorem{claim}{Claim}
\newtheorem{conclusion}{Conclusion}
\newtheorem{condition}{Condition}
\newtheorem{conjecture}{Conjecture}
\newtheorem{corollary}{Corollary}
\newtheorem{criterion}{Criterion}
\newtheorem{definition}{Definition}
\newtheorem{example}{Example}
\newtheorem{exercise}{Exercise}
\newtheorem{lemma}{Lemma}
\newtheorem{notation}{Notation}
\newtheorem{problem}{Problem}
\newtheorem{proposition}{Proposition}
\newtheorem{remark}{Remark}
\newtheorem{solution}{Solution}
\newtheorem{summary}{Summary}
\newenvironment{proof}[1][Proof]{\noindent\textbf{#1.} }{\ \rule{0.5em}{0.5em}}

\usepackage{setspace}

\title{Supplementary Material for ``Multi-Group Regularized Gaussian Variational Estimation: Fast Detection of DIF''}
\author{}
\date{}

\begin{document}
\doublespace
\maketitle

In this document we list all the closed form updating formulas for the GVEM algorithm. Most of these formulas are multi-group extensions of those in \textcite{cho2021}, while $L_1$-penalized parameters $\bar\rrr_{gj}$ and $\bar\beta_{gj}$ are updated in a similar way to those in \textcite{wang2021}.

In the E-step, the variational distribution of each latent variable $q_i(\ttt_i)=\normal_K(\uuu_i,\sss_i)$ is updated by
\begin{equation}
\sss_i^{-1}\gets\bar\sss_g^{-1}+2\sum_{j=1}^J\eta(\xi_{ij})(\ba_j+\rrr_{ij})(\ba_j+\rrr_{ij})\trans
\label{m2pldif:sigma}
\end{equation}
and
\begin{equation}
\uuu_i\gets\sss_i\left\{\sum_{j=1}^J\left[\left(Y_{ij}-\frac{1}{2}\right)+2\eta(\xi_{ij})(b_j-\beta_{ij})\right] (\ba_j+\rrr_{ij})+\bar\sss_g^{-1}\bar\uuu_g\right\},
\label{m2pldif:mu}
\end{equation}
where $i\in I_g$. The Gaussian approximation makes it easier to compute the expectation of $Q(\ddd)$ with respect to $q_i(\ttt_i)$ than to $p(\ttt_i\mid\yy_i)$.

In the M-step, each model parameter in $\ddd$ is updated separately. The details are given below.
\begin{itemize}
\item Local variational parameter $\xi_{ij}$ is updated by
\begin{equation}
\xi_{ij}\gets\left[(b_j-\beta_{ij})^2-2(b_j-\beta_{ij})(\ba_j+\rrr_{ij})\trans\uuu_i+(\ba_j+\rrr_{ij})\trans\left(\sss_i+\uuu_i\uuu_i\trans\right)(\ba_j+\rrr_{ij})\right]^\frac{1}{2}.
\label{m2pldif:xi}
\end{equation}
Although there are two solutions to $\dfrac{\partial Q}{\partial\xi_{ij}}=0$ that are negatives of each other, we can just take the positive one since $\eta(\xi_{ij})=\eta(-\xi_{ij})$.
\item Latent trait distribution parameters $\bar\uuu_g$ and $\bar\sss_g$ are updated by
\begin{equation}
\bar\uuu_g\gets\frac{1}{N_g}\sum_{i\in I_g}\uuu_i
\label{m2pldif}
\end{equation}
and
\begin{equation}
\bar\sss_g\gets\frac{1}{N_g}\biggl[\sum_{i\in I_g}\sss_i+(\uuu_i-\bar\uuu_g)(\uuu_i-\bar\uuu_g)\trans\biggr].
\label{m2pldif:Sigma}
\end{equation}
% Then, for model identification, we fix $\uuu_{\theta 1}=\0$.
% Note that for the reference group, we fix the diagonal elements of $\sss_{\theta 1}$ to 1, whereas re-scale $\sss_{\theta g}$ by
% \begin{equation}
% \begin{aligned}
% \sss_{\theta g}^*=((\sqrt{\diag(\sss_{\theta 1})})^{-1})\trans\sss_{\theta g}(\sqrt{\diag(\sss_{\theta 1})})^{-1}
% \end{aligned}
% \end{equation}
\item Item discrimination and difficulty parameters $\ba_j$ and $b_j$ are updated by setting their corresponding first  derivatives
\begin{equation}
\frac{\partial Q}{\partial\ba_j}=\sum_{i=1}^N\left(Y_{ij}-\frac{1}{2}\right)\uuu_i+2\eta(\xi_{ij})\left[(b_j-\beta_{ij})\uuu_i-\left(\sss_i+\uuu_i\uuu_i\trans\right)(\ba_j+\rrr_{ij})\right]
\end{equation}
and
\begin{equation}
\frac{\partial Q}{\partial b_j}=\sum_{i=1}^N\left(\frac{1}{2}-Y_{ij}\right)-2\eta(\xi_{ij})\left[(b_j-\beta_{ij})-(\ba_j+\rrr_{ij})\trans\uuu_i\right]
\end{equation}
to zero, which results in closed form solutions
\begin{equation}
\begin{aligned}
\left\{\ba_j\right\}_{K_j}&\gets\left[\sum_{i=1}^N 2\eta(\xi_{ij})\left\{\sss_i+\uuu_i\uuu_i\trans\right\}_{K_j}\right]^{-1}\\
&\qquad\times  \biggl\{\sum_{i=1}^N\left(Y_{ij}-\frac{1}{2}\right)\uuu_i +2\eta(\xi_{ij})\bigl[(b_j-\beta_{ij})\uuu_i-\left(\sss_i+\uuu_i\uuu_i\trans\right)\rrr_{ij}\bigr]\biggr\}_{K_j}
\end{aligned}
\label{m2pldif:a}
\end{equation}
and 
\begin{equation}\label{m2pldif:b}
b_j\gets\left[\sum_{i=1}^N2\eta(\xi_{ij})\right]^{-1}\left\{\sum_{i=1}^N\left(\frac{1}{2}-Y_{ij}\right)+2\eta(\xi_{ij})\left[\beta_{ij}+(\ba_j+\rrr_{ij})\trans\uuu_i\right]\right\}.
\end{equation}
Note that $\{\ba_j\}_{-K_j}=\0$ because item $j$ loads on dimensions in $K_j$ only.
% When the unit variance constraint is imposed on the reference group, $\ba_j$'s also need to be rescaled using the following simple transformation
% \begin{equation}
% \begin{aligned}
% \hat{\ba}_j&=\hat{\ba}_j\sqrt{\diag(\sss_{\theta 1})}
% \end{aligned}
% \end{equation}
% \item The item difficulty parameter ${b}_j$ is updated by solving the first derivative of $Q_j$ with respect to $b_j$ as follows,
% \begin{equation}
% \begin{aligned}
% \frac{\partial Q_j(\ba_j,b_j,\rrr_j,\bbb_j)}{\partial {b}_j}   &= \sum_{i=1}^N\left((\frac{1}{2}-Y_{ij})-\eta(\xi_{ij})\{(2b_j-2\XX_i\bbb_j)-2(\ba_j+\rrr_{ij})\trans\uuu_i\}\right)=0.
% \end{aligned}
% \end{equation}
% It results in a closed-form solution of $\hat{b}_j$
% \begin{equation}
% \begin{aligned}
% \hat{b}_j  &= \frac{\sum_{i=1}^N\left((\frac{1}{2}-Y_{ij})+2\eta(\xi_{ij})\XX_i\bbb_j+2\eta(\xi_{ij})(\ba_j+\rrr_{ij})\trans\uuu_i\right)}{\sum_{i=1}^N 2\eta(\xi_{ij})}.
% \end{aligned}
% \end{equation}
% \item We update DIF parameters $\bar\rrr_{gj}$ and $\bar\beta_{gj}$ without penalty for now and will consider it later.
% We fix $\bar\rrr_{1j}=\0$ and $\bar\beta_{1j}=0$ for the reference group. For $g=2,\dots,G$, by setting both
% \begin{equation}
% \frac{\partial Q}{\partial\bar\rrr_{gj}}=\sum_{i\in I_g}\left(Y_{ij}-\frac{1}{2}\right)\uuu_i
% +2\eta(\xi_{ij})\left[(b_j-\bar\beta_{gj})\uuu_i-\left(\sss_i+\uuu_i\uuu_i\trans\right)(\ba_j+\bar\rrr_{gj})\right]
% \end{equation}
% and
% \begin{equation}
% \frac{\partial Q}{\partial\bar\beta_{gj}}=\sum_{i\in I_g}\left(Y_{ij}-\frac{1}{2}\right)+2\eta(\xi_{ij})\left[(b_j-\bar\beta_{gj})-(\ba_j+\bar\rrr_{gj})\trans\uuu_i\right]
% \end{equation}
% to zero, we obtain their closed form update rules
% \begin{equation}\label{m2pldif:gamma}
% \begin{aligned}
% \left\{\bar\rrr_{gj}\right\}_{K_j}&\gets\left[\displaystyle\sum_{i\in I_g}2\eta(\xi_{ij})\left\{\sss_i+\uuu_i\uuu_i\trans\right\}_{K_j}\right]^{-1}\biggl\{\displaystyle\sum_{i\in I_g}\left(Y_{ij}-\frac{1}{2}\right)\uuu_i\\
% &\qquad\qquad\qquad\qquad\qquad\qquad\qquad\qquad+2\eta(\xi_{ij})\left[(b_j-\bar\beta_{gj})\uuu_i-\left(\sss_i+\uuu_i\uuu_i\trans\right)\ba_j\right]\biggr\}_{K_j}
% \end{aligned}
% \end{equation}
% and
% \begin{equation}\label{m2pldif:beta}
% \bar\beta_{gj}\gets\left[\displaystyle\sum_{i\in I_g}2\eta(\xi_{ij})\right]^{-1}\left\{\displaystyle\sum_{i\in I_g}\left(Y_{ij}-\frac{1}{2}\right)+2\eta(\xi_{ij})\left[b_j-\left(\ba_j+\bar\rrr_{gj}\right)\trans\uuu_i\right]\right\}.\\
% \end{equation}
\item To update DIF parameters $\bar\rrr_{gj}$ and $\bar\beta_{gj}$ which are $L_1$ penalized in $Q_j$ with tuning parameter $\lambda>0$, we adopt a quadratic approximation approach similar to \textcite{wang2021}:
the closed form update rule of entry $\delta$ with respect to objective function $Q$ is
\[\delta\gets-\frac{\soft_\lambda\left(\dfrac{\partial Q}{\partial\delta}-\delta\dfrac{\partial^2Q}{\partial\delta^2}\right)}{\dfrac{\partial^2Q}{\partial\delta^2}},\]
% the closed form update rule of $\eee$ with respect to objective function $Q$ is
% \begin{equation}
% \eee\gets-\left(\frac{\partial^2Q}{\partial\eee\partial\eee\trans}\right)^{-1}S_\lambda\left(\frac{\partial Q}{\partial\eee}-\frac{\partial^2Q}{\partial\eee\partial\eee\trans}\eee\right),
% \end{equation}
where $\soft_\lambda(z)=\textup{sign}(z)\max(|z|-\lambda,0)$ is a soft thresholding operator \parencite{donoho1995}. Since
\[\begin{aligned}
\frac{\partial Q}{\partial\bar\rrr_{gj}}&=\sum_{i\in I_g}\left(Y_{ij}-\frac{1}{2}\right)\uuu_i
+2\eta(\xi_{ij})\left[(b_j-\bar\beta_{gj})\uuu_i-\left(\sss_i+\uuu_i\uuu_i\trans\right)(\ba_j+\bar\rrr_{gj})\right],\\
\frac{\partial^2Q}{\partial\bar\rrr_{gj}\partial\bar\rrr_{gj}\trans}&=-2\sum_{i\in I_g}\eta(\xi_{ij})\left(\sss_i+\uuu_i\uuu_i\trans\right),\\
\frac{\partial Q}{\partial\bar\beta_{gj}}&=\sum_{i\in I_g}\left(Y_{ij}-\frac{1}{2}\right)+2\eta(\xi_{ij})\left[(b_j-\bar\beta_{gj})-(\ba_j+\bar\rrr_{gj})\trans\uuu_i\right],\\
\frac{\partial^2Q}{\partial\bar\beta_{gj}^2}&=-2\sum_{i\in I_g}\eta(\xi_{ij}),
\end{aligned}\]
we update $\bar\rrr_{gjk}$ where $k\in K_j$ and $\bar\beta_{gj}$ by
\begin{equation}\label{m2pldif:gamma:quad}
\begin{aligned}
%\bar\rrr_{gj}&=\biggl[\sum_{i\in I_g}2\eta(\xi_{ij})\diag\left(\sss_i+\uuu_i\uuu_i\trans\right)\biggr]^{-1}S_\lambda\biggl(\sum_{i\in I_g}\biggl[\left(Y_{ij}-\frac{1}{2}\right)\uuu_i+2\eta(\xi_{ij})(b_j-\bar\beta_{gj})\uuu_i\\
%&\qquad\qquad\qquad\qquad\qquad\qquad\qquad\qquad\qquad\quad-2\eta(\xi_{ij})\left(\sss_i+\uuu_i\uuu_i\trans\right)\ba_j\biggr]\biggr)\\
\bar\gamma_{gjk}&\gets\frac{\left[\soft_\lambda\biggl(\displaystyle\sum_{i\in I_g}\left(Y_{ij}-\frac{1}{2}\right)\uuu_i+2\eta(\xi_{ij})\left[(b_j-\bar\beta_{gj})\uuu_i-\left(\sss_i+\uuu_i\uuu_i\trans\right)\ba_j\right]\biggr)\right]_k}{\left[\displaystyle\sum_{i\in I_g}2\eta(\xi_{ij})\left(\sss_i+\uuu_i\uuu_i\trans\right)\right]_{kk}}\\
\end{aligned}
\end{equation}
and
\begin{equation}\label{m2pldif:beta:quad}
\bar\beta_{gj}\gets\frac{\soft_\lambda\left(\displaystyle\sum_{i\in I_g}\left(Y_{ij}-\frac{1}{2}\right)+2\eta(\xi_{ij})\left[b_j-\left(\ba_j+\bar\rrr_{gj}\right)\trans\uuu_i\right]\right)}{\displaystyle\sum_{i\in I_g}2\eta(\xi_{ij})}\\
\end{equation}
for $g=2,\dots,G$ while fixing $\bar\rrr_{1j}=\0$ and $\bar\beta_{1j}=0$ for the reference group.

When there is no penalty term such that $\lambda=0$, by directly setting both $\dfrac{\partial Q}{\partial\bar\rrr_{gj}}$ and $\dfrac{\partial Q}{\partial\bar\beta_{gj}}$ to zero,
% \begin{equation}
% \frac{\partial Q}{\partial\bar\rrr_{gj}}=\sum_{i\in I_g}\left(Y_{ij}-\frac{1}{2}\right)\uuu_i
% +2\eta(\xi_{ij})\left[(b_j-\bar\beta_{gj})\uuu_i-\left(\sss_i+\uuu_i\uuu_i\trans\right)(\ba_j+\bar\rrr_{gj})\right]
% \end{equation}
% and
% \begin{equation}
% \frac{\partial Q}{\partial\bar\beta_{gj}}=\sum_{i\in I_g}\left(Y_{ij}-\frac{1}{2}\right)+2\eta(\xi_{ij})\left[(b_j-\bar\beta_{gj})-(\ba_j+\bar\rrr_{gj})\trans\uuu_i\right]
% \end{equation}
% to zero,
we obtain their closed form update rules
\begin{equation}\label{m2pldif:gamma}
\begin{aligned}
\left\{\bar\rrr_{gj}\right\}_{K_j}\gets & \left[\displaystyle\sum_{i\in I_g}2\eta(\xi_{ij})\left\{\sss_i+\uuu_i\uuu_i\trans\right\}_{K_j}\right]^{-1}\\
&\ \times\biggl\{\displaystyle\sum_{i\in I_g}\left(Y_{ij}-\frac{1}{2}\right)\uuu_i+2\eta(\xi_{ij})\left[(b_j-\bar\beta_{gj})\uuu_i-\left(\sss_i+\uuu_i\uuu_i\trans\right)\ba_j\right]\biggr\}_{K_j}
\end{aligned}
\end{equation}
and
\begin{equation}\label{m2pldif:beta}
\bar\beta_{gj}\gets\left[\displaystyle\sum_{i\in I_g}2\eta(\xi_{ij})\right]^{-1}\left\{\displaystyle\sum_{i\in I_g}\left(Y_{ij}-\frac{1}{2}\right)+2\eta(\xi_{ij})\left[b_j-\left(\ba_j+\bar\rrr_{gj}\right)\trans\uuu_i\right]\right\}.\\
\end{equation}
% \item Let $\rrr_{gj}=\XX_i\rrr_j$ denote the DIF parameter on slope for the covariate group $g$ ($g=1,\dots,G$), and similar to \citet{wang2021}, we used a quadratic approximation of $Q_j$, and derive a closed-form update of $\rrr_{gj}$ as follows. First, obtain the first and second derivatives of $Q_j$ with respect to $\rrr_{gj}$ respectively, i.e., 
% \begin{equation}
% \begin{aligned}
% \frac{\partial Q_j(\ba_j,b_j,\rrr_j,\bbb_j)}{\partial \rrr_{gj}}  &= \sum_{i=1}^{N_g}\bigg{[}(Y_{ij}-\frac{1}{2})\uuu_i
% -\eta(\xi_{ij})\{-2(b_j-\beta_{ij})\uuu_i^{(t)}\\
% &+2(\ba_j+\rrr_{ij})\trans[\sss_i+(\uuu_i)(\uuu_i)\trans]\}\bigg{]}
% \end{aligned}
% \end{equation}
% \begin{equation}
% \begin{aligned}
% \frac{\partial^2 Q_j(\ba_j,b_j,\rrr_j,\bbb_j)}{\partial \rrr_{gj}^2}  &= \sum_{i=1}^{N_g}\left(-2\eta(\xi_{ij})[\sss_i+(\uuu_i)(\uuu_i)\trans]\right),
% \end{aligned}
% \end{equation}
% where $N_g$ is the sample size of group $g$. 
% \begin{equation}
% \begin{aligned}
% \hat{\rrr}_{gj}&=-\frac{S\left(-\partial^2 Q_j(\ba_j,b_j,\rrr_j,\bbb_j)*\rrr_{gj}^*+\partial Q_j(\ba_j,b_j,\rrr_j,\bbb_j),\lambda\right)}{\partial^2 Q_j(\ba_j,b_j,\rrr_j,\bbb_j)}\\
% &=\frac{S\left(\sum_{i=1}^{N_g}(Y_{ij}-\frac{1}{2})\uuu_i
% +2\eta(\xi_{ij})(b_j-\beta_{ij})\uuu_i-2\eta(\xi_{ij})(\ba_j)\trans[\sss_i+(\uuu_i)(\uuu_i)\trans]\right)}{\sum_{i=1}^{N_g} 2\eta(\xi_{ij})[\sss_i+(\uuu_i)(\uuu_i)\trans]}
% \end{aligned}
% \label{m2pldif}
% \end{equation}
% % Rescale $\hat{\rrr}_{gj}=\hat{\rrr}_{gj}\sqrt{\diag(\sss_{\theta 1})}$.
% Note that writing $\rrr_{gj}=\XX_i\rrr_j$ implies that only categorical covariates are considered. $S(f,\lambda)=\textup{sign}(f)(|f|-\lambda)_{+}$ is a soft thresholding operator \citep{donoho1995}. 

% \item Let ${\beta}_{gj}=\XX_i\bbb_j$ denote the uniform DIF on item $j$ caused by covariate group $g$, then similarly, we can first derive the first and second derivatives of $Q_j$ with respect to ${\beta}_{gj}$
% \begin{equation}
% \begin{aligned}
% \frac{\partial Q_j(\ba_j,b_j,\rrr_j,\bbb_j)}{\partial {\beta}_{gj}}   &= \sum_{i=1}^{N_g}\left(-(\frac{1}{2}-Y_{ij})-\eta(\xi_{ij})\{(-2b_j+2\beta_{gj})+2(\ba_j+\rrr_{ij})\trans\uuu_i\}\right)
% \end{aligned}
% \end{equation}
% \begin{equation}
% \begin{aligned}
% \frac{\partial^2 Q_j(\ba_j,b_j,\rrr_j,\bbb_j)}{\partial {\beta}_{gj}^2}   &= \sum_{i=1}^{N_g}-2\eta(\xi_{ij})
% \end{aligned}
% \end{equation}
% \begin{equation}
% \begin{aligned}
% \hat{\beta}_{gj}  &=-\frac{S\left(-\partial^2 Q_j(\ba_j,b_j,\rrr_j,\bbb_j)*\beta_{gj}^*+\partial Q_j(\ba_j,b_j,\rrr_j,\bbb_j),\lambda\right)}{\partial^2 Q_j(\ba_j,b_j,\rrr_j,\bbb_j)}\\
% &=\frac{S\left(\sum_{i=1}^{N_g}-(\frac{1}{2}-Y_{ij})-\eta(\xi_{ij})\{-2b_j+2(\ba_j+\rrr_{ij})\trans\uuu_i\},\lambda\right)}{\sum_{i=1}^{N_g} 2\eta(\xi_{ij})}\\
% \end{aligned}
% \end{equation}
\item Finally, for model identification, we fix $\bar\uuu_1=\0$ and $\diag(\bar\sss_1)=\1$ by letting
\begin{align}
b_j&\gets b_j-\ba_j\trans\bar\uuu_1,\label{id:1}\\
\bar\beta_{gj}&\gets\bar\beta_{gj}+\bar\rrr_{gj}\trans\bar\uuu_1,\\
\uuu_i&\gets\uuu_i-\bar\uuu_1,\\
\bar\uuu_g&\gets\bar\uuu_g-\bar\uuu_1,\\
\ba_j&\gets\bar\lll_1\ba_j,\\
\bar\rrr_{gj}&\gets\bar\lll_1\bar\rrr_{gj},\\
\sss_i&\gets\bar\lll_1\trans[-]\sss_i\bar\lll_1^{-1},\\
\bar\sss_g&\gets\bar\lll_1\trans[-]\bar\sss_g\bar\lll_1^{-1}\label{id:2}
\end{align}
for $j=1,\dots,J$ and $g=1,\dots,G$, where $\bar\lll_1=\diag\left(\sqrt{\diag(\bar\sss_1)}\right)$ is a diagonal matrix whose diagonal elements are the square roots of those of $\bar\sss_1$.
%where $\bar\lll_1$ is a diagonal matrix whose diagonal elements are $\sqrt{\diag(\bar\sss_1)}$, the square roots of the diagonal elements of $\bar\sss_1$.
\end{itemize}

\printbibliography

\end{document}
